# Supplementary material for: SNP Mining in Crassostrea gigas EST Data: Transferability to Four Other Crassostrea Species, Phylogenetic Inferences and Outlier SNPs under Selection
Source: PLoS One. 2014 Sep 19;9(9):e108256. doi: 10.1371/journal.pone.0108256 (PMC4169597; doi:10.1371/journal.pone.0108256)
Supplement: Table S1 — Cross-species amplification of 377 SNPs from C. gigas in four other Crassostrea species including C. sikamea, C. angulata, C. hongkongensis and C. ariakensis. (XLS) [file pone.0108256.s001.xls]

## Sheet: Sheet1
Table S1. Cross-species amplification of 377 SNPs from C. gigas in four other Crassostrea species including C. sikamea, C. angulata, C. hongkongensis and C. ariakensis.
	C. sikamea (N=20)			C. angulata (N=19)			C. hongkongensis (N=19)			C. ariakensis (N=19)			C. gigas (N=19)
locus	SI	Ho	He	SI	Ho	He	SI	Ho	He	SI	Ho	He	SI	Ho	He
CgSNP4	0.1169	0.05	0.05	0.2062	0.1053	0.1024	0	0	0	0.3365	0.2105	0.1935	0.4362	0.3158	0.2731
CgSNP7	0.4227	0.3	0.2615	0.3365	0.2105	0.1935	0.2762	0.0526	0.1494	0.2062	0.1053	0.1024	0.5763	0.5263	0.3983
CgSNP14	0	0	0	0.2062	0.1053	0.1024	0.1217	0.0526	0.0526	0	0	0	0.3365	0.1053	0.1935
CgSNP23	0.5332	0.25	0.3577	0.6708	0.2632	0.4908	0.3894	0.2632	0.2347	0.3894	0.1579	0.2347	0.6017	0.1579	0.4225
CgSNP27	0.1985	0.1	0.0974	0.6017	0.2632	0.4225	0	0	0	0.1217	0.0526	0.0526	0.6017	0.1579	0.4225
CgSNP28	0	0	0	0.6424	0.3684	0.4623	0	0	0	0	0	0	0.3894	0.1579	0.2347
CgSNP33	0.6474	0.5	0.4667	0.5147	0.3158	0.3414	0.4777	0.3684	0.3087	0.4362	0.2105	0.2731	0.4362	0.3158	0.2731
CgSNP34	0	0	0	0.6581	0.6316	0.478	0	0	0	0	0	0	0.6708	0.6842	0.4908
CgSNP35	0.673	0.8	0.4923	0.6237	0.6316	0.4438	0	0	0	0	0	0	0.5147	0.3158	0.3414
CgSNP40	0.1985	0.1	0.0974	0	0	0	0.2062	0.1053	0.1024	0.4362	0.1053	0.2731	0.5147	0.3158	0.3414
CgSNP41	0.673	0.5	0.4923	0	0	0	0.6017	0.2632	0.4225	0	0	0	0.4777	0.2632	0.3087
CgSNP52	0.6819	0.45	0.5013	0.6931	0.5789	0.5135	0.6581	0.5263	0.478	0.2062	0.1053	0.1024	0.6424	0.3684	0.4623
CgSNP65	0.1985	0	0.0974	0	0	0	0	0	0	0	0	0	0	0	0
CgSNP82	0.6306	0.25	0.45	0.6581	0.5263	0.478	0.3365	0.2105	0.1935	0	0	0	0.1217	0.0526	0.0526
CgSNP83	0.5623	0.3	0.3846	0.6581	0.5263	0.478	0.3365	0.2105	0.1935	0	0	0	0.1217	0.0526	0.0526
CgSNP91	0.5882	0.45	0.409	0.5474	0.4737	0.3713	0	0	0	0	0	0	0.6237	0.6316	0.4438
CgSNP96	0.5004	0.4	0.3282	0	0	0	0.2062	0.1053	0.1024	0	0	0	0.5474	0.2632	0.3713
CgSNP126	0	0	0	0.3894	0.1579	0.2347	0	0	0	0	0	0	0.4362	0.3158	0.2731
CgSNP144	0.3768	0.25	0.2244	0.1217	0.0526	0.0526	0	0	0	0.1217	0.0526	0.0526	0.3365	0.2105	0.1935
CgSNP148	0.5332	0.15	0.3577	0.4362	0.2105	0.2731	0.6017	0.2632	0.4225	0.1217	0.0526	0.0526	0.2062	0.1053	0.1024
CgSNP149	0.6109	0.2	0.4308	0.6931	0.6842	0.5135	0.1217	0.0526	0.0526	0	0	0	0.3365	0.1053	0.1935
CgSNP157	0.5623	0.2	0.3846	0.3365	0.1053	0.1935	0	0	0	0	0	0	0.6931	0.4737	0.5135
CgSNP158	0.3251	0.1	0.1846	0.6918	0.6316	0.5121	0.6237	0.1053	0.4438	0	0	0	0.5147	0.2105	0.3414
CgSNP162	0	0	0	0	0	0	0	0	0	0	0	0	0	0	0
CgSNP164	0.1169	0.05	0.05	0	0	0	0	0	0	0	0	0	0.1217	0.0526	0.0526
CgSNP167	0	0	0	0.6876	0.2632	0.5078	0.4777	0.2632	0.3087	0	0	0	0.5147	0.3158	0.3414
CgSNP171	0.3251	0.2	0.1846	0.6581	0.4211	0.478	0.2762	0.0526	0.1494	0.5147	0.3158	0.3414	0.4777	0.2632	0.3087
CgSNP176	0	0	0	0	0	0	0	0	0	0	0	0	0	0	0
CgSNP183	0.1985	0.1	0.0974	0.6806	0.4211	0.5007	0.1217	0.0526	0.0526	0	0	0	0.6806	0.4211	0.5007
CgSNP186	0.673	0.6	0.4923	0.2062	0.1053	0.1024	0	0	0	0	0	0	0.4362	0.3158	0.2731
CgSNP187	0.1985	0.1	0.0974	0	0	0	0.2762	0.1579	0.1494	0	0	0	0.2062	0.1053	0.1024
CgSNP192	0.1985	0.1	0.0974	0.2062	0.1053	0.1024	0	0	0	0.4362	0.2105	0.2731	0.4362	0.3158	0.2731
CgSNP194	0.673	0.4	0.4923	0.3894	0.2632	0.2347	0.2762	0.1579	0.1494	0.6237	0.6316	0.4438	0	0	0
CgSNP197	0.6919	0.55	0.5115	0.6424	0.6842	0.4623	0	0	0	0	0	0	0.5147	0.4211	0.3414
CgSNP201	0.6306	0.15	0.45	0.5147	0.3158	0.3414	0.1217	0.0526	0.0526	0	0	0	0.6581	0.3158	0.478
CgSNP203	0.3768	0.15	0.2244	0.2762	0.1579	0.1494	0.2762	0.0526	0.1494	0.1217	0.0526	0.0526	0.4777	0.2632	0.3087
CgSNP206	0	0	0	0	0	0	0	0	0	0.1217	0.0526	0.0526	0.2762	0.1579	0.1494
CgSNP220	0.6474	0.5	0.4667	0.6237	0.3158	0.4438	0.1217	0.0526	0.0526	0.4362	0.3158	0.2731	0.6918	0.5263	0.5121
CgSNP223	0	0	0	0.2762	0.1579	0.1494	0	0	0	0	0	0	0.4362	0.2105	0.2731
CgSNP224	0.6306	0.15	0.45	0.6708	0.3684	0.4908	0	0	0	0.3894	0.2632	0.2347	0.5763	0.5263	0.3983
CgSNP225	0.2664	0.15	0.1423	0.6918	0.5263	0.5121	0	0	0	0.3894	0.2632	0.2347	0.5763	0.4211	0.3983
CgSNP230	0.4227	0.1	0.2615	0.5763	0.3158	0.3983	0.2762	0.1579	0.1494	0.5763	0.2105	0.3983	0.6237	0.2105	0.4438
CgSNP231	0.5004	0.4	0.3282	0.5474	0.4737	0.3713	0	0	0	0	0	0	0.5474	0.4737	0.3713
CgSNP236	0.6616	0.45	0.4808	0.3894	0.2632	0.2347	0	0	0	0	0	0	0.5474	0.3684	0.3713
CgSNP241	0	0	0	0	0	0	0	0	0	0	0	0	0	0	0
CgSNP257	0.3251	0.2	0.1846	0.6581	0.4211	0.478	0	0	0	0	0	0	0.4362	0.1053	0.2731
CgSNP261	0	0	0	0	0	0	0	0	0	0	0	0	0	0	0
CgSNP264	0.6819	0.35	0.5013	0.6876	0.5789	0.5078	0	0	0	0	0	0	0.4777	0.3684	0.3087
CgSNP265	0.1169	0.05	0.05	0.3894	0.1579	0.2347	0.1217	0.0526	0.0526	0	0	0	0.3894	0.0526	0.2347
CgSNP272	0.4637	0.35	0.2962	0.3894	0.2632	0.2347	0	0	0	0.4777	0.3684	0.3087	0.5474	0.4737	0.3713
CgSNP273	0.3768	0.25	0.2244	0.4362	0.3158	0.2731	0	0	0	0	0	0	0	0	0
CgSNP276	0.4637	0.35	0.2962	0.2062	0.1053	0.1024	0	0	0	0.6918	0.5263	0.5121	0.6581	0.5263	0.478
CgSNP278	0	0	0	0	0	0	0	0	0	0	0	0	0	0	0
CgSNP280	0.5004	0.4	0.3282	0.2762	0.1579	0.1494	0.2762	0.1579	0.1494	0.2762	0.1579	0.1494	0.5763	0.3158	0.3983
CgSNP283	0	0	0	0.4777	0.2632	0.3087	0	0	0	0.3365	0.1053	0.1935	0.4362	0.3158	0.2731
CgSNP285	0.3768	0.05	0.2244	0.6806	0.4211	0.5007	0.2762	0.0526	0.1494	0	0	0	0.6876	0.4737	0.5078
CgSNP287	0.3768	0.25	0.2244	0.2062	0.1053	0.1024	0.3365	0.2105	0.1935	0.6581	0.6316	0.478	0.2062	0.1053	0.1024
CgSNP297	0	0	0	0.6806	0.2105	0.5007	0	0	0	0	0	0	0.6806	0.3158	0.5007
CgSNP301	0.5004	0.2	0.3282	0.5147	0.3158	0.3414	0	0	0	0	0	0	0.5147	0.3158	0.3414
CgSNP305	0.1985	0.1	0.0974	0.3894	0.2632	0.2347	0.1217	0.0526	0.0526	0	0	0	0.5147	0.2105	0.3414
CgSNP306	0.4227	0.3	0.2615	0.5147	0.2105	0.3414	0	0	0	0.4777	0.3684	0.3087	0.6017	0.4737	0.4225
CgSNP309	0.1985	0.1	0.0974	0.1217	0.0526	0.0526	0	0	0	0	0	0	0.2762	0.1579	0.1494
CgSNP311	0.6881	0.6	0.5077	0.4777	0.3684	0.3087	0.3365	0.2105	0.1935	0.1217	0.0526	0.0526	0.6237	0.3158	0.4438
CgSNP316	0.6616	0.25	0.4808	0.6581	0.2105	0.478	0.6424	0.4737	0.4623	0.5763	0.5263	0.3983	0.6581	0.5263	0.478
CgSNP321	0.1169	0.05	0.05	0.3894	0.2632	0.2347	0.2762	0.0526	0.1494	0	0	0	0.6017	0.5789	0.4225
CgSNP322	0.3251	0.2	0.1846	0.4777	0.3684	0.3087	0	0	0	0	0	0	0.2762	0.1579	0.1494
CgSNP326	0.1169	0.05	0.05	0.3365	0.2105	0.1935	0	0	0	0.2762	0.1579	0.1494	0.3365	0.2105	0.1935
CgSNP341	0.2664	0.15	0.1423	0.6806	0.4211	0.5007	0	0	0	0	0	0	0.5474	0.2632	0.3713
CgSNP343	0.1985	0.1	0.0974	0.2062	0.1053	0.1024	0.3365	0.2105	0.1935	0	0	0	0.4777	0.3684	0.3087
CgSNP347	0.6919	0.45	0.5115	0.6017	0.5789	0.4225	0.1217	0.0526	0.0526	0.1217	0.0526	0.0526	0.6424	0.4737	0.4623
CgSNP354	0	0	0	0.5763	0.5263	0.3983	0.3365	0.2105	0.1935	0.4362	0.3158	0.2731	0.3894	0.2632	0.2347
CgSNP375	0.6819	0.45	0.5013	0.5474	0.3684	0.3713	0.5763	0.5263	0.3983	0.4362	0.3158	0.2731	0.2762	0.0526	0.1494
CgSNP383	0.1169	0.05	0.05	0	0	0	0	0	0	0.6806	0.4211	0.5007	0	0	0
CgSNP391	0.5882	0.55	0.409	0.6708	0.1579	0.4908	0.3894	0.2632	0.2347	0	0	0	0.5474	0.1579	0.3713
CgSNP396	0.6616	0.25	0.4808	0	0	0	0.1217	0.0526	0.0526	0.2762	0.1579	0.1494	0.3894	0.1579	0.2347
CgSNP397	0.1985	0.1	0.0974	0.2062	0.1053	0.1024	0.2762	0.1579	0.1494	0.2062	0.1053	0.1024	0.3365	0.1053	0.1935
CgSNP401	0.5004	0.4	0.3282	0.2762	0.1579	0.1494	0.1217	0.0526	0.0526	0.1217	0.0526	0.0526	0.5147	0.4211	0.3414
CgSNP415	0.4227	0.2	0.2615	0.2062	0.1053	0.1024	0.1217	0.0526	0.0526	0	0	0	0.3365	0.1053	0.1935
CgSNP420	0.1169	0.05	0.05	0.4362	0.2105	0.2731	0.2762	0.0526	0.1494	0.4362	0.3158	0.2731	0.3894	0.2632	0.2347
CgSNP422	0.2664	0.15	0.1423	0.4362	0.3158	0.2731	0.6918	0.6316	0.5121	0	0	0	0.6017	0.4737	0.4225
CgSNP433	0.1985	0.1	0.0974	0.6876	0.4737	0.5078	0.4362	0.2105	0.2731	0	0	0	0.5763	0.3158	0.3983
CgSNP434	0.6306	0.35	0.45	0.4362	0.3158	0.2731	0.2762	0.1579	0.1494	0.3894	0.2632	0.2347	0.2062	0.1053	0.1024
CgSNP439	0.6109	0.5	0.4308	0.6017	0.3684	0.4225	0	0	0	0.3365	0.1053	0.1935	0.6806	0.6316	0.5007
CgSNP451	0.5882	0.55	0.409	0.5474	0.3684	0.3713	0	0	0	0.6237	0.6316	0.4438	0.6581	0.5263	0.478
CgSNP455	0.3251	0.2	0.1846	0.5474	0.4737	0.3713	0.5474	0.4737	0.3713	0	0	0	0.4777	0.2632	0.3087
CgSNP457	0.4227	0.3	0.2615	0.1217	0.0526	0.0526	0.4362	0.3158	0.2731	0	0	0	0.3365	0.2105	0.1935
CgSNP472	0.1169	0.05	0.05	0.1217	0.0526	0.0526	0	0	0	0	0	0	0.2062	0.1053	0.1024
CgSNP485	0.6881	0.6	0.5077	0.5147	0.4211	0.3414	0	0	0	0	0	0	0.6806	0.6316	0.5007
CgSNP506	0.5332	0.45	0.3577	0.6806	0.5263	0.5007	0.1217	0.0526	0.0526	0.2062	0.1053	0.1024	0.5147	0.4211	0.3414
CgSNP507	0.6306	0.15	0.45	0.4777	0.3684	0.3087	0	0	0	0.1217	0.0526	0.0526	0.4362	0.3158	0.2731
CgSNP509	0.1169	0.05	0.05	0.3894	0.2632	0.2347	0.2062	0.1053	0.1024	0.6424	0.6842	0.4623	0.6876	0.3684	0.5078
CgSNP515	0.5623	0.4	0.3846	0	0	0	0	0	0	0	0	0	0.2762	0.0526	0.1494
CgSNP518	0.5004	0.3	0.3282	0.1217	0.0526	0.0526	0.4362	0.2105	0.2731	0	0	0	0.4362	0.3158	0.2731
CgSNP520	0.2664	0.15	0.1423	0.4777	0.1579	0.3087	0.1217	0.0526	0.0526	0.2062	0.1053	0.1024	0.1217	0.0526	0.0526
CgSNP524	0.6881	0.4	0.5077	0.2762	0.1579	0.1494	0	0	0	0.3365	0.2105	0.1935	0.6424	0.3684	0.4623
CgSNP542	0.3251	0.2	0.1846	0.5147	0.4211	0.3414	0.6708	0.1579	0.4908	0	0	0	0.3894	0.2632	0.2347
CgSNP544	0	0	0	0	0	0	0	0	0	0	0	0	0.2762	0.1579	0.1494
CgSNP545	0.5332	0.45	0.3577	0.5147	0.4211	0.3414	0.2062	0.1053	0.1024	0.2062	0.1053	0.1024	0	0	0
CgSNP546	0.5623	0.4	0.3846	0	0	0	0	0	0	0.3365	0.2105	0.1935	0	0	0
CgSNP548	0	0	0	0.6424	0.5789	0.4623	0	0	0	0	0	0	0.6918	0.5263	0.5121
CgSNP549	0.6819	0.45	0.5013	0.2762	0.1579	0.1494	0.2762	0.1579	0.1494	0.5474	0.4737	0.3713	0.6017	0.5789	0.4225
CgSNP559	0.6109	0.1	0.4308	0.5763	0.2105	0.3983	0	0	0	0.4362	0.3158	0.2731	0.6424	0.2632	0.4623
CgSNP567	0.6474	0.3	0.4667	0.6931	0.6842	0.5135	0	0	0	0	0	0	0.6918	0.8421	0.5121
CgSNP569	0.4637	0.25	0.2962	0.6708	0.6842	0.4908	0.4362	0.1053	0.2731	0	0	0	0.6581	0.7368	0.478
CgSNP571	0.1985	0.1	0.0974	0.2062	0.1053	0.1024	0	0	0	0	0	0	0.3365	0.2105	0.1935
CgSNP573	0.2664	0.05	0.1423	0	0	0	0	0	0	0	0	0	0	0	0
CgSNP575	0.6109	0.5	0.4308	0.6876	0.1579	0.5078	0.2762	0.1579	0.1494	0	0	0	0.6237	0.2105	0.4438
CgSNP577	0.6931	0.1	0.5128	0	0	0	0.5474	0.1579	0.3713	0.1217	0.0526	0.0526	0.1217	0.0526	0.0526
CgSNP584	0.5882	0.55	0.409	0.5763	0.4211	0.3983	0	0	0	0.3365	0.2105	0.1935	0.4362	0.3158	0.2731
CgSNP591	0.1985	0.1	0.0974	0.2762	0.1579	0.1494	0.1217	0.0526	0.0526	0	0	0	0.6918	0.3158	0.5121
CgSNP592	0.1169	0.05	0.05	0.6017	0.1579	0.4225	0	0	0	0.4777	0.3684	0.3087	0.6806	0.3158	0.5007
CgSNP594	0.6919	0.25	0.5115	0.6806	0.3158	0.5007	0	0	0	0.5474	0.2632	0.3713	0.2062	0.1053	0.1024
CgSNP607	0	0	0	0.3365	0.2105	0.1935	0.1217	0.0526	0.0526	0	0	0	0.6581	0.5263	0.478
CgSNP614	0.6109	0.3	0.4308	0.4362	0.1053	0.2731	0.1217	0.0526	0.0526	0.4362	0.3158	0.2731	0.6918	0.6316	0.5121
CgSNP616	0.1985	0.1	0.0974	0.6424	0.2632	0.4623	0.6806	0.2105	0.5007	0	0	0	0.6931	0.2632	0.5135
CgSNP621	0.1169	0.05	0.05	0.6424	0.3684	0.4623	0	0	0	0.3365	0.1053	0.1935	0.6017	0.3684	0.4225
CgSNP627	0.6474	0.1	0.4667	0	0	0	0.2762	0.0526	0.1494	0	0	0	0.2762	0.0526	0.1494
CgSNP632	0.5004	0.4	0.3282	0.4777	0.3684	0.3087	0.1217	0.0526	0.0526	0	0	0	0.5763	0.5263	0.3983
CgSNP633	0.673	0	0.4923	0.6581	0	0.478	0.3365	0	0.1935	0	0	0	0.6918	0	0.5121
CgSNP636	0	0	0	0.4362	0	0.2731	0	0	0	0.5147	0	0.3414	0.4362	0	0.2731
CgSNP638	0.1985	0	0.0974	0.2062	0	0.1024	0	0	0	0.2062	0	0.1024	0.2062	0	0.1024
CgSNP641	0.6881	0	0.5077	0.6806	0	0.5007	0	0	0	0	0	0	0.6581	0	0.478
CgSNP644	0.3251	0	0.1846	0.3365	0	0.1935	0	0	0	0.2062	0	0.1024	0.6237	0	0.4438
CgSNP647	0.6474	0	0.4667	0.5147	0	0.3414	0	0	0	0	0	0	0.3365	0	0.1935
CgSNP653	0.3251	0	0.1846	0.6806	0	0.5007	0.3365	0	0.1935	0.2062	0	0.1024	0.6806	0	0.5007
CgSNP663	0.2664	0.15	0.1423	0.4777	0.2632	0.3087	0.1217	0.0526	0.0526	0.5147	0.3158	0.3414	0.2062	0.1053	0.1024
CgSNP669	0.1169	0.05	0.05	0.5147	0.4211	0.3414	0	0	0	0.5474	0.2632	0.3713	0.4777	0.2632	0.3087
CgSNP671	0.6819	0.15	0.5013	0.6237	0.5263	0.4438	0.3365	0.2105	0.1935	0.6806	0.3158	0.5007	0.6876	0.3684	0.5078
CgSNP673	0.6109	0.6	0.4308	0.5147	0.4211	0.3414	0.6237	0.6316	0.4438	0.3365	0.2105	0.1935	0.5763	0.5263	0.3983
CgSNP684	0	0	0	0.1217	0.0526	0.0526	0.6424	0.1579	0.4623	0	0	0	0.6918	0.3158	0.5121
CgSNP685	0.1985	0.1	0.0974	0.2762	0.1579	0.1494	0.3365	0.2105	0.1935	0.2762	0.1579	0.1494	0.6876	0.3684	0.5078
CgSNP686	0.1169	0.05	0.05	0.2062	0.1053	0.1024	0.3365	0.2105	0.1935	0.3365	0.2105	0.1935	0.6581	0.5263	0.478
CgSNP687	0	0	0	0.6806	0.5263	0.5007	0	0	0	0.2762	0.0526	0.1494	0.6708	0.4737	0.4908
CgSNP688	0.5332	0.35	0.3577	0.6424	0.5789	0.4623	0	0	0	0.3365	0.1053	0.1935	0.5147	0.3158	0.3414
CgSNP690	0.6919	0.45	0.5115	0.2762	0.1579	0.1494	0	0	0	0.4777	0.1579	0.3087	0.6017	0.2632	0.4225
CgSNP692	0.6819	0.45	0.5013	0.1217	0.0526	0.0526	0.3365	0.2105	0.1935	0.6237	0.5263	0.4438	0.6424	0.5789	0.4623
CgSNP710	0.6109	0.4	0.4308	0.5147	0.4211	0.3414	0	0	0	0.5474	0.3684	0.3713	0.6017	0.5789	0.4225
CgSNP712	0.4227	0.2	0.2615	0.5147	0.2105	0.3414	0.1217	0.0526	0.0526	0	0	0	0.6806	0.2105	0.5007
CgSNP713	0	0	0	0.5474	0.1579	0.3713	0	0	0	0	0	0	0.6581	0.3158	0.478
CgSNP715	0.6616	0.05	0.4808	0.5474	0.0526	0.3713	0	0	0	0	0	0	0.6876	0.0526	0.5078
CgSNP717	0.2664	0.15	0.1423	0	0	0	0	0	0	0.5474	0.4737	0.3713	0	0	0
CgSNP737	0.3251	0.2	0.1846	0.5147	0.2105	0.3414	0	0	0	0	0	0	0.6237	0.4211	0.4438
CgSNP742	0.5332	0.45	0.3577	0.6708	0.4737	0.4908	0	0	0	0	0	0	0.6931	0.5789	0.5135
CgSNP747	0	0	0	0.1217	0.0526	0.0526	0	0	0	0	0	0	0.1217	0.0526	0.0526
CgSNP755	0.2664	0.15	0.1423	0.5147	0.4211	0.3414	0	0	0	0	0	0	0.6237	0.5263	0.4438
CgSNP757	0.3768	0.15	0.2244	0.6017	0.5789	0.4225	0.2062	0.1053	0.1024	0.3894	0.2632	0.2347	0.5474	0.4737	0.3713
CgSNP764	0.4227	0.1	0.2615	0.6424	0.5789	0.4623	0.1217	0.0526	0.0526	0	0	0	0.6424	0.6842	0.4623
CgSNP770	0	0	0	0	0	0	0	0	0	0	0	0	0.1217	0.0526	0.0526
CgSNP779	0.4227	0.3	0.2615	0.4777	0.3684	0.3087	0	0	0	0.1217	0.0526	0.0526	0.6876	0.5789	0.5078
CgSNP782	0.6616	0.05	0.4808	0.3894	0.2632	0.2347	0	0	0	0	0	0	0.6918	0.4211	0.5121
CgSNP791	0.6931	0.2	0.5128	0.6424	0.3684	0.4623	0.3894	0.2632	0.2347	0.5147	0.4211	0.3414	0.6017	0.5789	0.4225
CgSNP800	0.3768	0.25	0.2244	0.6017	0.3684	0.4225	0	0	0	0.4777	0.1579	0.3087	0.4362	0.2105	0.2731
CgSNP803	0.4227	0.3	0.2615	0.3365	0.2105	0.1935	0.2062	0.1053	0.1024	0	0	0	0.3894	0.1579	0.2347
CgSNP804	0.6474	0.3	0.4667	0.6237	0.5263	0.4438	0.3365	0.2105	0.1935	0.2062	0.1053	0.1024	0.5763	0.3158	0.3983
CgSNP805	0.6819	0.05	0.5013	0.2062	0.1053	0.1024	0	0	0	0	0	0	0.2062	0.1053	0.1024
CgSNP807	0.2664	0.15	0.1423	0.4362	0.3158	0.2731	0	0	0	0.6424	0.5789	0.4623	0.6237	0.6316	0.4438
CgSNP810	0.3251	0.1	0.1846	0.2062	0.1053	0.1024	0.2762	0.1579	0.1494	0	0	0	0.2062	0.1053	0.1024
CgSNP816	0	0	0	0.6876	0.2632	0.5078	0.2062	0.1053	0.1024	0	0	0	0.6806	0.1053	0.5007
CgSNP820	0.1169	0.05	0.05	0.6876	0.1579	0.5078	0.1217	0.0526	0.0526	0.3894	0.0526	0.2347	0.6017	0.3684	0.4225
CgSNP827	0.1169	0.05	0.05	0	0	0	0.4362	0.2105	0.2731	0.1217	0.0526	0.0526	0.4777	0.3684	0.3087
CgSNP834	0.1169	0.05	0.05	0.6237	0.3158	0.4438	0.2762	0.0526	0.1494	0	0	0	0.5474	0.2632	0.3713
CgSNP835	0.4637	0.35	0.2962	0.4777	0.2632	0.3087	0.2762	0.1579	0.1494	0.6017	0.5789	0.4225	0.6931	0.3684	0.5135
CgSNP836	0.1985	0.1	0.0974	0.5147	0.4211	0.3414	0.4777	0.3684	0.3087	0	0	0	0.1217	0.0526	0.0526
CgSNP846	0.4637	0.35	0.2962	0.2762	0.0526	0.1494	0.2062	0.1053	0.1024	0.1217	0.0526	0.0526	0.2762	0.1579	0.1494
CgSNP850	0	0	0	0.5763	0.5263	0.3983	0.4777	0.3684	0.3087	0.1217	0.0526	0.0526	0.3365	0.2105	0.1935
CgSNP851	0.5332	0.25	0.3577	0.5763	0.1053	0.3983	0	0	0	0	0	0	0.2762	0.0526	0.1494
CgSNP863	0.1985	0.1	0.0974	0.1217	0.0526	0.0526	0.4777	0.0526	0.3087	0.1217	0.0526	0.0526	0.5474	0.4737	0.3713
CgSNP867	0	0	0	0.3894	0.2632	0.2347	0	0	0	0.6424	0.5789	0.4623	0.4777	0.2632	0.3087
CgSNP869	0.3251	0.2	0.1846	0.6581	0.3158	0.478	0	0	0	0.2762	0.1579	0.1494	0.6918	0.4211	0.5121
CgSNP879	0	0	0	0.2062	0.1053	0.1024	0.1217	0.0526	0.0526	0.1217	0.0526	0.0526	0.6708	0.5789	0.4908
CgSNP882	0	0	0	0.2062	0.1053	0.1024	0.1217	0.0526	0.0526	0	0	0	0.4362	0.3158	0.2731
CgSNP886	0	0	0	0	0	0	0.2762	0.0526	0.1494	0	0	0	0.1217	0.0526	0.0526
CgSNP900	0.2664	0.15	0.1423	0.6017	0.4737	0.4225	0	0	0	0	0	0	0.6017	0.1579	0.4225
CgSNP924	0.2664	0.15	0.1423	0.6424	0.4737	0.4623	0.2762	0.0526	0.1494	0	0	0	0.6424	0.2632	0.4623
CgSNP936	0.6109	0.2	0.4308	0.6237	0.4211	0.4438	0.3365	0.2105	0.1935	0.1217	0.0526	0.0526	0.5474	0.2632	0.3713
CgSNP942	0.1169	0.05	0.05	0.5147	0.3158	0.3414	0.2762	0.1579	0.1494	0	0	0	0.6237	0.4211	0.4438
CgSNP949	0.4227	0.3	0.2615	0.6424	0.2632	0.4623	0	0	0	0	0	0	0.6017	0.3684	0.4225
CgSNP958	0.673	0.1	0.4923	0.6708	0.4737	0.4908	0.3365	0.2105	0.1935	0	0	0	0.6876	0.4737	0.5078
CgSNP990	0.6306	0.15	0.45	0.3365	0.1053	0.1935	0.3365	0.2105	0.1935	0.6708	0.0526	0.4908	0.2062	0.1053	0.1024
CgSNP994	0.5004	0.1	0.3282	0.6918	0.7368	0.5121	0	0	0	0	0	0	0.6708	0.4737	0.4908
CgSNP1003	0.3768	0.25	0.2244	0.6017	0.2632	0.4225	0.2062	0.1053	0.1024	0.2062	0.1053	0.1024	0.6424	0.1579	0.4623
CgSNP1021	0.1985	0.1	0.0974	0.1217	0.0526	0.0526	0	0	0	0	0	0	0.5147	0.4211	0.3414
CgSNP1023	0.3768	0.15	0.2244	0.3365	0.2105	0.1935	0	0	0	0	0	0	0.6581	0.4211	0.478
CgSNP1028	0	0	0	0.3894	0.1579	0.2347	0	0	0	0	0	0	0.6581	0.4211	0.478
CgSNP1029	0.6306	0.65	0.45	0.6876	0.2632	0.5078	0	0	0	0	0	0	0.6237	0.6316	0.4438
CgSNP1042	0.2664	0.15	0.1423	0.4777	0.3684	0.3087	0	0	0	0.1217	0.0526	0.0526	0.4362	0.3158	0.2731
CgSNP1050	0.5882	0.55	0.409	0.6876	0.2632	0.5078	0	0	0	0	0	0	0.2762	0.1579	0.1494
CgSNP1052	0	0	0	0.3894	0.2632	0.2347	0	0	0	0.4362	0.3158	0.2731	0.3894	0.2632	0.2347
CgSNP1055	0.6616	0.75	0.4808	0.6806	0.5263	0.5007	0.3365	0.2105	0.1935	0	0	0	0.4777	0.2632	0.3087
CgSNP1061	0	0	0	0	0	0	0	0	0	0	0	0	0.5763	0.2105	0.3983
CgSNP1105	0.5004	0.3	0.3282	0	0	0	0.3365	0	0.1935	0.1217	0.0526	0.0526	0.6708	0.2632	0.4908
CgSNP1115	0.6109	0.4	0.4308	0.6424	0.3684	0.4623	0.5763	0.1053	0.3983	0.3365	0.2105	0.1935	0.6424	0.3684	0.4623
CgSNP1118	0	0	0	0.6237	0.3158	0.4438	0	0	0	0	0	0	0.6581	0.3158	0.478
CgSNP1130	0.3251	0.2	0.1846	0.4777	0.3684	0.3087	0.6876	0.1579	0.5078	0.3894	0.2632	0.2347	0.6876	0.4737	0.5078
CgSNP1131	0	0	0	0.1217	0.0526	0.0526	0	0	0	0	0	0	0.5474	0.1579	0.3713
jy10	0.2664	0.15	0.1423	0.4777	0.3684	0.3087	0	0	0	0.2062	0.1053	0.1024	0.5763	0.5263	0.3983
jy11	0.5004	0.4	0.3282	0.4777	0.1579	0.3087	0	0	0	0	0	0	0.3365	0.2105	0.1935
jy12	0.1985	0.1	0.0974	0.4777	0.2632	0.3087	0.2062	0.1053	0.1024	0.2062	0.1053	0.1024	0.3894	0.1579	0.2347
jy22	0	0	0	0.6237	0.6316	0.4438	0.1217	0.0526	0.0526	0	0	0	0.5147	0.4211	0.3414
jy23	0	0	0	0.6424	0.3684	0.4623	0.6237	0.1053	0.4438	0	0	0	0.5763	0.3158	0.3983
jy29	0.6819	0.05	0.5013	0.2762	0.1579	0.1494	0	0	0	0	0	0	0.5474	0.2632	0.3713
jy30	0.6919	0.25	0.5115	0.4777	0.2632	0.3087	0.3894	0.0526	0.2347	0	0	0	0.6237	0.4211	0.4438
jy41	0.6474	0.3	0.4667	0.6918	0.1053	0.5121	0.5474	0.0526	0.3713	0.6237	0.5263	0.4438	0.5147	0.3158	0.3414
jy55	0.4227	0.3	0.2615	0.6708	0.2632	0.4908	0	0	0	0	0	0	0.6708	0.1579	0.4908
jy58	0.6881	0.2	0.5077	0.5763	0.2105	0.3983	0.2762	0.0526	0.1494	0	0	0	0.6581	0.5263	0.478
jy63	0.2664	0.05	0.1423	0.5474	0.4737	0.3713	0.6876	0.3684	0.5078	0.1217	0.0526	0.0526	0.6237	0.4211	0.4438
jy66	0	0	0	0	0	0	0	0	0	0	0	0	0.4362	0.3158	0.2731
jy71	0.6819	0.45	0.5013	0.6918	0.6316	0.5121	0	0	0	0.3365	0.2105	0.1935	0.5474	0.4737	0.3713
jy90	0.6109	0.2	0.4308	0.2062	0.1053	0.1024	0.1217	0.0526	0.0526	0.5763	0.5263	0.3983	0.3894	0.2632	0.2347
jy116	0.2664	0.05	0.1423	0	0	0	0.2762	0.0526	0.1494	0	0	0	0.2762	0.1579	0.1494
jy123	0.4637	0.35	0.2962	0.5147	0.4211	0.3414	0.2762	0.1579	0.1494	0	0	0	0.5763	0.5263	0.3983
jy137	0.6109	0.3	0.4308	0.2762	0.1579	0.1494	0.3894	0.0526	0.2347	0	0	0	0.5474	0.2632	0.3713
jy140	0.3768	0.25	0.2244	0.4362	0.3158	0.2731	0	0	0	0	0	0	0.4777	0.3684	0.3087
jy146	0.3251	0.2	0.1846	0.6918	0.5263	0.5121	0.6424	0.1579	0.4623	0.3894	0.2632	0.2347	0.5147	0.4211	0.3414
CgSNP209	0.1169	0.05	0.05	0.1217	0.0526	0.0526	0.5474	0.0526	0.3713	NO	NO	NO	0.2762	0.1579	0.1494
CgSNP249	0.6306	0.15	0.45	0.2062	0.1053	0.1024	0	0	0	NO	NO	NO	0.5474	0.2632	0.3713
CgSNP307	0.6881	0.3	0.5077	0.6708	0.5789	0.4908	0.1217	0.0526	0.0526	NO	NO	NO	0.6876	0.5789	0.5078
CgSNP604	0.5332	0.45	0.3577	0.6017	0.5789	0.4225	0.6237	0.3158	0.4438	NO	NO	NO	0.4362	0.3158	0.2731
CgSNP628	0.3768	0.25	0.2244	0.3365	0.2105	0.1935	0.6581	0.2105	0.478	NO	NO	NO	0.4362	0.3158	0.2731
CgSNP696	0.3768	0.05	0.2244	0.2062	0.1053	0.1024	0	0	0	NO	NO	NO	0.3894	0.0526	0.2347
CgSNP716	0.2664	0.15	0.1423	0.5474	0.1579	0.3713	0.5763	0.1053	0.3983	NO	NO	NO	0.6806	0.4211	0.5007
CgSNP738	0.1985	0.1	0.0974	0.4362	0.1053	0.2731	0.6931	0.1579	0.5135	NO	NO	NO	0.4362	0.3158	0.2731
CgSNP766	0.4637	0.25	0.2962	0.6017	0.3684	0.4225	0.5147	0.4211	0.3414	NO	NO	NO	0.2062	0.1053	0.1024
CgSNP847	0.6616	0.45	0.4808	0.6876	0.1579	0.5078	0.1217	0.0526	0.0526	NO	NO	NO	0.4777	0.2632	0.3087
CgSNP853	0.6474	0.2	0.4667	0.1217	0.0526	0.0526	0.2762	0.0526	0.1494	NO	NO	NO	0.5147	0.4211	0.3414
CgSNP870	0.6616	0.15	0.4808	0.6017	0.3684	0.4225	0.5147	0.3158	0.3414	NO	NO	NO	0.6806	0.5263	0.5007
CgSNP909	0.5623	0.5	0.3846	0.2062	0.1053	0.1024	0	0	0	NO	NO	NO	0.3365	0.2105	0.1935
CgSNP915	0.5882	0.25	0.409	0	0	0	0.3365	0.1053	0.1935	NO	NO	NO	0.2062	0.1053	0.1024
CgSNP989	0.5623	0.4	0.3846	0	0	0	0	0	0	NO	NO	NO	0.6931	0.2632	0.5135
CgSNP1037	0.1985	0.1	0.0974	0.6017	0.0526	0.4225	0	0	0	NO	NO	NO	0.2062	0.1053	0.1024
CgSNP1043	0	0	0	0.5763	0.3158	0.3983	0.4362	0.3158	0.2731	NO	NO	NO	0.5763	0.2105	0.3983
CgSNP1056	0	0	0	0.6017	0.3684	0.4225	0	0	0	NO	NO	NO	0.3365	0.2105	0.1935
CgSNP1074	0	0	0	0.3365	0.1053	0.1935	0.2062	0.1053	0.1024	NO	NO	NO	0.2762	0.0526	0.1494
CgSNP1077	0.1985	0.1	0.0974	0.5474	0.0526	0.3713	0.6237	0.3158	0.4438	NO	NO	NO	0.6918	0.3158	0.5121
CgSNP1117	0	0	0	0.3894	0.0526	0.2347	0	0	0	NO	NO	NO	0.6876	0.1579	0.5078
jy8	0.4227	0.3	0.2615	0.5474	0.2632	0.3713	0.6017	0.3684	0.4225	NO	NO	NO	0.6017	0.3684	0.4225
jy130	0.2664	0.15	0.1423	0.6017	0.2632	0.4225	0	0	0	NO	NO	NO	0.6708	0.4737	0.4908
CgSNP237	0.4637	0.35	0.2962	0.4362	0.3158	0.2731	NO	NO	NO	0.1217	0.0526	0.0526	0.6237	0.4211	0.4438
CgSNP385	0.6306	0.15	0.45	0.6017	0.2632	0.4225	NO	NO	NO	0	0	0	0.6806	0.5263	0.5007
CgSNP430	0.3251	0.1	0.1846	0.5474	0.3684	0.3713	NO	NO	NO	0	0	0	0.3365	0.2105	0.1935
CgSNP432	0.1169	0.05	0.05	0.4777	0.3684	0.3087	NO	NO	NO	0.1217	0.0526	0.0526	0.6237	0.6316	0.4438
CgSNP474	0	0	0	0	0	0	NO	NO	NO	0	0	0	0	0	0
CgSNP484	0.3768	0.15	0.2244	0.3365	0.1053	0.1935	NO	NO	NO	0.2062	0.1053	0.1024	0.2762	0.1579	0.1494
CgSNP564	0.4227	0.3	0.2615	0.3894	0.1579	0.2347	NO	NO	NO	0	0	0	0.6931	0.2632	0.5135
CgSNP590	0.5882	0.25	0.409	0.1217	0.0526	0.0526	NO	NO	NO	0	0	0	0.6237	0.2105	0.4438
CgSNP640	0.6109	0	0.4308	0.6806	0	0.5007	NO	NO	NO	0.2062	0	0.1024	0.5763	0	0.3983
CgSNP676	0.4637	0.35	0.2962	0.6017	0.5789	0.4225	NO	NO	NO	0.3365	0.1053	0.1935	0.6806	0.5263	0.5007
CgSNP744	0.5004	0.4	0.3282	0.4362	0.3158	0.2731	NO	NO	NO	0	0	0	0.5147	0.4211	0.3414
CgSNP775	0	0	0	0.5147	0.2105	0.3414	NO	NO	NO	0	0	0	0.6581	0.5263	0.478
CgSNP781	0.4637	0.35	0.2962	0.1217	0.0526	0.0526	NO	NO	NO	0.2062	0.1053	0.1024	0.4777	0.3684	0.3087
CgSNP783	0	0	0	0.2062	0.1053	0.1024	NO	NO	NO	0.1217	0.0526	0.0526	0.4777	0.3684	0.3087
CgSNP794	0	0	0	0.6931	0.3684	0.5135	NO	NO	NO	0.3365	0.2105	0.1935	0.4362	0.3158	0.2731
CgSNP817	0.2664	0.15	0.1423	0.4362	0.1053	0.2731	NO	NO	NO	0.5147	0.4211	0.3414	0.6424	0.4737	0.4623
CgSNP825	0.1169	0.05	0.05	0.2762	0.1579	0.1494	NO	NO	NO	0	0	0	0.1217	0.0526	0.0526
CgSNP891	0.1169	0.05	0.05	0.3894	0.1579	0.2347	NO	NO	NO	0	0	0	0.6806	0.5263	0.5007
CgSNP1047	0.6919	0.25	0.5115	0.6806	0.2105	0.5007	NO	NO	NO	0	0	0	0.6708	0.2632	0.4908
CgSNP1073	0.3768	0.25	0.2244	0.6581	0.1053	0.478	NO	NO	NO	0	0	0	0.3894	0.0526	0.2347
jy79	0.5004	0.4	0.3282	0.3365	0.2105	0.1935	NO	NO	NO	0	0	0	0.6017	0.5789	0.4225
jy126	0.4227	0.2	0.2615	0.5474	0.2632	0.3713	NO	NO	NO	0.5474	0.4737	0.3713	0.5147	0.4211	0.3414
CgSNP645	0.6931	0	0.5128	NO	NO	NO	0.2062	0	0.1024	0.5147	0	0.3414	0	0	0
CgSNP312	NO	NO	NO	0.4362	0.3158	0.2731	0.2062	0.1053	0.1024	0.5147	0.4211	0.3414	0.5474	0.4737	0.3713
CgSNP146	NO	NO	NO	0.6806	0.6316	0.5007	0	0	0	0.3365	0.2105	0.1935	0.6931	0.5789	0.5135
CgSNP482	NO	NO	NO	0.3894	0.2632	0.2347	0.6876	0.4737	0.5078	0	0	0	0.5474	0.1579	0.3713
CgSNP599	NO	NO	NO	0.6424	0.1579	0.4623	0	0	0	0	0	0	0.4777	0.2632	0.3087
CgSNP619	NO	NO	NO	0.3365	0.2105	0.1935	0	0	0	0.3894	0.2632	0.2347	0.5147	0.4211	0.3414
CgSNP765	NO	NO	NO	0.1217	0.0526	0.0526	0.2062	0.1053	0.1024	0.5147	0.4211	0.3414	0.2762	0.1579	0.1494
CgSNP771	NO	NO	NO	0.2062	0.1053	0.1024	0	0	0	0.4362	0.3158	0.2731	0.2762	0.1579	0.1494
CgSNP784	NO	NO	NO	0.1217	0.0526	0.0526	0	0	0	0.5147	0.4211	0.3414	0.2762	0.1579	0.1494
CgSNP819	NO	NO	NO	0.2062	0.1053	0.1024	0	0	0	0	0	0	0	0	0
CgSNP854	NO	NO	NO	0.3365	0.2105	0.1935	0	0	0	0	0	0	0.3894	0.2632	0.2347
CgSNP895	NO	NO	NO	0.5147	0.4211	0.3414	0.6237	0.2105	0.4438	0	0	0	0.6876	0.5789	0.5078
jy1	NO	NO	NO	0.4362	0.2105	0.2731	0	0	0	0.5147	0.2105	0.3414	0.5763	0.1053	0.3983
jy15	NO	NO	NO	0.2762	0.1579	0.1494	0.3365	0.2105	0.1935	0.6237	0	0.4438	0.2062	0.1053	0.1024
jy40	NO	NO	NO	0.2062	0.1053	0.1024	0	0	0	0	0	0	0.2762	0.1579	0.1494
jy128	NO	NO	NO	0	0	0	0	0	0	0	0	0	0	0	0
CgSNP36	0	0	0	0.2062	0.1053	0.1024	NO	NO	NO	NO	NO	NO	0.6237	0.6316	0.4438
CgSNP85	0.6931	0.1	0.5128	0.2762	0.1579	0.1494	NO	NO	NO	NO	NO	NO	0.6237	0.1053	0.4438
CgSNP131	0.4637	0.35	0.2962	0.6876	0.6842	0.5078	NO	NO	NO	NO	NO	NO	0.6876	0.4737	0.5078
CgSNP140	0.4227	0.2	0.2615	0.1217	0.0526	0.0526	NO	NO	NO	NO	NO	NO	0.4777	0.2632	0.3087
CgSNP150	0.1985	0.1	0.0974	0.3365	0.2105	0.1935	NO	NO	NO	NO	NO	NO	0.3365	0.2105	0.1935
CgSNP155	0.2664	0.15	0.1423	0.6918	0.6316	0.5121	NO	NO	NO	NO	NO	NO	0.6708	0.4737	0.4908
CgSNP180	0.6306	0.55	0.45	0.4362	0.3158	0.2731	NO	NO	NO	NO	NO	NO	0.6581	0.5263	0.478
CgSNP222	0.5004	0.2	0.3282	0.3365	0.2105	0.1935	NO	NO	NO	NO	NO	NO	0.4777	0.3684	0.3087
CgSNP232	0.1169	0.05	0.05	0.6806	0.4211	0.5007	NO	NO	NO	NO	NO	NO	0.5763	0.3158	0.3983
CgSNP242	0.6474	0.5	0.4667	0	0	0	NO	NO	NO	NO	NO	NO	0	0	0
CgSNP252	0	0	0	0	0	0	NO	NO	NO	NO	NO	NO	0	0	0
CgSNP254	0	0	0	0	0	0	NO	NO	NO	NO	NO	NO	0	0	0
CgSNP319	0.5623	0.4	0.3846	0.1217	0.0526	0.0526	NO	NO	NO	NO	NO	NO	0.1217	0.0526	0.0526
CgSNP323	0	0	0	0	0	0	NO	NO	NO	NO	NO	NO	0	0	0
CgSNP342	0.4227	0.3	0.2615	0.2762	0.1579	0.1494	NO	NO	NO	NO	NO	NO	0.3365	0.2105	0.1935
CgSNP352	0.3251	0.1	0.1846	0.1217	0.0526	0.0526	NO	NO	NO	NO	NO	NO	0.2062	0.1053	0.1024
CgSNP364	0.1985	0.1	0.0974	0.1217	0.0526	0.0526	NO	NO	NO	NO	NO	NO	0.6017	0.3684	0.4225
CgSNP402	0.5332	0.45	0.3577	0.1217	0.0526	0.0526	NO	NO	NO	NO	NO	NO	0.5763	0.5263	0.3983
CgSNP447	0.3251	0.2	0.1846	0.4362	0.3158	0.2731	NO	NO	NO	NO	NO	NO	0.6806	0.3158	0.5007
CgSNP499	0	0	0	0	0	0	NO	NO	NO	NO	NO	NO	0	0	0
CgSNP512	0.1985	0.1	0.0974	0.3365	0.2105	0.1935	NO	NO	NO	NO	NO	NO	0.6708	0.4737	0.4908
CgSNP541	0.1985	0.1	0.0974	0.4777	0.3684	0.3087	NO	NO	NO	NO	NO	NO	0.4362	0.3158	0.2731
CgSNP565	0.1169	0.05	0.05	0.6017	0.4737	0.4225	NO	NO	NO	NO	NO	NO	0.6918	0.9474	0.5121
CgSNP570	0.1169	0.05	0.05	0.2762	0.1579	0.1494	NO	NO	NO	NO	NO	NO	0.6017	0.3684	0.4225
CgSNP595	0.3768	0.25	0.2244	0.4777	0.1579	0.3087	NO	NO	NO	NO	NO	NO	0.3365	0.2105	0.1935
CgSNP600	0.6109	0.4	0.4308	0.6876	0.2632	0.5078	NO	NO	NO	NO	NO	NO	0.6237	0.3158	0.4438
CgSNP624	0.2664	0.15	0.1423	0.2062	0.1053	0.1024	NO	NO	NO	NO	NO	NO	0.2062	0.1053	0.1024
CgSNP700	0.4637	0.25	0.2962	0.4362	0.1053	0.2731	NO	NO	NO	NO	NO	NO	0.6424	0.2632	0.4623
CgSNP704	0.1169	0.05	0.05	0.1217	0.0526	0.0526	NO	NO	NO	NO	NO	NO	0.3894	0.2632	0.2347
CgSNP722	0.6881	0.4	0.5077	0.5474	0.3684	0.3713	NO	NO	NO	NO	NO	NO	0.4362	0.3158	0.2731
CgSNP723	0.6616	0.45	0.4808	0.3365	0.2105	0.1935	NO	NO	NO	NO	NO	NO	0.5147	0.4211	0.3414
CgSNP746	0.1985	0.1	0.0974	0.4777	0.3684	0.3087	NO	NO	NO	NO	NO	NO	0.4362	0.3158	0.2731
CgSNP751	0	0	0	0.6918	0.1053	0.5121	NO	NO	NO	NO	NO	NO	0.5147	0	0.3414
CgSNP756	0	0	0	0.4777	0.2632	0.3087	NO	NO	NO	NO	NO	NO	0.6708	0.5789	0.4908
CgSNP789	0.4637	0.25	0.2962	0.5474	0.3684	0.3713	NO	NO	NO	NO	NO	NO	0.6237	0.2105	0.4438
CgSNP832	0.5882	0.15	0.409	0.3365	0.1053	0.1935	NO	NO	NO	NO	NO	NO	0.4777	0.2632	0.3087
CgSNP890	0.2664	0.15	0.1423	0.6424	0.3684	0.4623	NO	NO	NO	NO	NO	NO	0.4362	0.3158	0.2731
CgSNP913	0	0	0	0.6424	0.1579	0.4623	NO	NO	NO	NO	NO	NO	0.6581	0.3158	0.478
CgSNP940	0.2664	0.15	0.1423	0.6424	0.1579	0.4623	NO	NO	NO	NO	NO	NO	0.3365	0.2105	0.1935
CgSNP980	0	0	0	0.4362	0.3158	0.2731	NO	NO	NO	NO	NO	NO	0.5147	0.3158	0.3414
CgSNP1010	0.1169	0.05	0.05	0.6876	0.3684	0.5078	NO	NO	NO	NO	NO	NO	0.6876	0.6842	0.5078
CgSNP1016	0.6616	0.35	0.4808	0.6708	0.4737	0.4908	NO	NO	NO	NO	NO	NO	0.2062	0.1053	0.1024
CgSNP1019	0.5332	0.45	0.3577	0	0	0	NO	NO	NO	NO	NO	NO	0.6237	0.6316	0.4438
CgSNP1024	0.2664	0.15	0.1423	0.3365	0.2105	0.1935	NO	NO	NO	NO	NO	NO	0.2062	0.1053	0.1024
CgSNP1038	0.5882	0.15	0.409	0	0	0	NO	NO	NO	NO	NO	NO	0.5474	0.0526	0.3713
CgSNP1045	0.2664	0.15	0.1423	0.6017	0.2632	0.4225	NO	NO	NO	NO	NO	NO	0.4362	0.3158	0.2731
CgSNP1054	0.4637	0.35	0.2962	0.2062	0.1053	0.1024	NO	NO	NO	NO	NO	NO	0.6876	0.1579	0.5078
jy28	0.5623	0.5	0.3846	0.6806	0.6316	0.5007	NO	NO	NO	NO	NO	NO	0.6708	0.7895	0.4908
jy68	0.1169	0.05	0.05	0.5474	0.3684	0.3713	NO	NO	NO	NO	NO	NO	0.3365	0.2105	0.1935
jy88	0.2664	0.15	0.1423	0.6931	0.6842	0.5135	NO	NO	NO	NO	NO	NO	0.6918	0.3158	0.5121
jy150	0.3251	0.2	0.1846	0.2062	0.1053	0.1024	NO	NO	NO	NO	NO	NO	0.6237	0.6316	0.4438
CgSNP799	NO	NO	NO	0	0	0	NO	NO	NO	0.3365	0.1053	0.1935	0	0	0
CgSNP337	NO	NO	NO	0.6237	0.1053	0.4438	0.1217	0.0526	0.0526	NO	NO	NO	0.6581	0.2105	0.478
CgSNP235	NO	NO	NO	0.6876	0.7895	0.5078	NO	NO	NO	NO	NO	NO	0.6581	0.3158	0.478
CgSNP291	NO	NO	NO	0.6237	0.5263	0.4438	NO	NO	NO	NO	NO	NO	0.6017	0.2632	0.4225
CgSNP400	NO	NO	NO	0.4362	0.3158	0.2731	NO	NO	NO	NO	NO	NO	0.3894	0.2632	0.2347
CgSNP481	NO	NO	NO	0.5474	0.1579	0.3713	NO	NO	NO	NO	NO	NO	0.6918	0.7368	0.5121
CgSNP588	NO	NO	NO	0.2062	0.1053	0.1024	NO	NO	NO	NO	NO	NO	0	0	0
CgSNP625	NO	NO	NO	0.6931	0.1579	0.5135	NO	NO	NO	NO	NO	NO	0.6708	0.2632	0.4908
CgSNP626	NO	NO	NO	0.1217	0.0526	0.0526	NO	NO	NO	NO	NO	NO	0	0	0
CgSNP657	NO	NO	NO	0	0	0	NO	NO	NO	NO	NO	NO	0	0	0
CgSNP705	NO	NO	NO	0.2062	0.1053	0.1024	NO	NO	NO	NO	NO	NO	0.3365	0.2105	0.1935
CgSNP793	NO	NO	NO	0	0	0	NO	NO	NO	NO	NO	NO	0	0	0
CgSNP857	NO	NO	NO	0.6806	0.2105	0.5007	NO	NO	NO	NO	NO	NO	0.2062	0.1053	0.1024
CgSNP858	NO	NO	NO	0.6017	0.5789	0.4225	NO	NO	NO	NO	NO	NO	0.2762	0.1579	0.1494
CgSNP917	NO	NO	NO	0	0	0	NO	NO	NO	NO	NO	NO	0	0	0
CgSNP1034	NO	NO	NO	0	0	0	NO	NO	NO	NO	NO	NO	0	0	0
CgSNP1058	NO	NO	NO	0.4362	0.2105	0.2731	NO	NO	NO	NO	NO	NO	0.5763	0.3158	0.3983
jy06	NO	NO	NO	0	0	0	NO	NO	NO	NO	NO	NO	0	0	0
jy26	NO	NO	NO	0	0	0	NO	NO	NO	NO	NO	NO	0.3894	0.2632	0.2347
jy50	NO	NO	NO	0.4777	0.3684	0.3087	NO	NO	NO	NO	NO	NO	0.4362	0.3158	0.2731
jy51	NO	NO	NO	0.6708	0.1579	0.4908	NO	NO	NO	NO	NO	NO	0.6806	0.5263	0.5007
jy70	NO	NO	NO	0.5474	0.4737	0.3713	NO	NO	NO	NO	NO	NO	0.4362	0.3158	0.2731
jy81	NO	NO	NO	0.3365	0.2105	0.1935	NO	NO	NO	NO	NO	NO	0.5147	0.4211	0.3414
jy85	NO	NO	NO	0.4362	0.2105	0.2731	NO	NO	NO	NO	NO	NO	0.6017	0.4737	0.4225
jy89	NO	NO	NO	0.2762	0.1579	0.1494	NO	NO	NO	NO	NO	NO	0.5147	0.4211	0.3414
jy103	NO	NO	NO	0.5474	0.4737	0.3713	NO	NO	NO	NO	NO	NO	0.2762	0.1579	0.1494
jy138	NO	NO	NO	0.5147	0.4211	0.3414	NO	NO	NO	NO	NO	NO	0	0	0
jy142	NO	NO	NO	0	0	0	NO	NO	NO	NO	NO	NO	0.3894	0.2632	0.2347
CgSNP111	NO	NO	NO	NO	NO	NO	NO	NO	NO	NO	NO	NO	0	0	0
CgSNP188	NO	NO	NO	NO	NO	NO	NO	NO	NO	NO	NO	NO	0	0	0
CgSNP519	NO	NO	NO	NO	NO	NO	NO	NO	NO	NO	NO	NO	0.6708	0.3684	0.4908
CgSNP532	NO	NO	NO	NO	NO	NO	NO	NO	NO	NO	NO	NO	0	0	0
CgSNP646	NO	NO	NO	NO	NO	NO	NO	NO	NO	NO	NO	NO	0.6918	0	0.5121
CgSNP703	NO	NO	NO	NO	NO	NO	NO	NO	NO	NO	NO	NO	0.6931	0.2632	0.5135
CgSNP880	NO	NO	NO	NO	NO	NO	NO	NO	NO	NO	NO	NO	0	0	0
CgSNP970	NO	NO	NO	NO	NO	NO	NO	NO	NO	NO	NO	NO	0	0	0
CgSNP1069	NO	NO	NO	NO	NO	NO	NO	NO	NO	NO	NO	NO	0.2762	0.1579	0.1494
CgSNP1082	NO	NO	NO	NO	NO	NO	NO	NO	NO	NO	NO	NO	0	0	0
jy16	NO	NO	NO	NO	NO	NO	NO	NO	NO	NO	NO	NO	0.6876	0.1579	0.5078
jy20	NO	NO	NO	NO	NO	NO	NO	NO	NO	NO	NO	NO	0	0	0
jy39	NO	NO	NO	NO	NO	NO	NO	NO	NO	NO	NO	NO	0	0	0
jy43	NO	NO	NO	NO	NO	NO	NO	NO	NO	NO	NO	NO	0	0	0
jy45	NO	NO	NO	NO	NO	NO	NO	NO	NO	NO	NO	NO	0	0	0
jy46	NO	NO	NO	NO	NO	NO	NO	NO	NO	NO	NO	NO	0.4362	0.3158	0.2731
jy48	NO	NO	NO	NO	NO	NO	NO	NO	NO	NO	NO	NO	0.3365	0.2105	0.1935
jy80	NO	NO	NO	NO	NO	NO	NO	NO	NO	NO	NO	NO	0	0	0
jy101	NO	NO	NO	NO	NO	NO	NO	NO	NO	NO	NO	NO	0.2762	0.1579	0.1494
jy107	NO	NO	NO	NO	NO	NO	NO	NO	NO	NO	NO	NO	0.4362	0.3158	0.2731
jy108	NO	NO	NO	NO	NO	NO	NO	NO	NO	NO	NO	NO	0.3894	0.2632	0.2347
jy141	NO	NO	NO	NO	NO	NO	NO	NO	NO	NO	NO	NO	0.1169	0.05	0.05
jy144	NO	NO	NO	NO	NO	NO	NO	NO	NO	NO	NO	NO	0.5147	0.4211	0.3414
Note: SI, Shannon's Information index; He, expected heterozygosity; Ho, observed heterozygosity; N, number of samples; NO, not amplified successfully.
